# Supplementary material for: Composite Drug Delivery System Based on Amorphous Calcium Phosphate–Chitosan: An Efficient Antimicrobial Platform for Extended Release of Tetracycline
Source: Pharmaceutics. 2021 Oct 11;13(10):1659. doi: 10.3390/pharmaceutics13101659 (PMC8537227; doi:10.3390/pharmaceutics13101659)
Supplement: Supplementary file 1 [file pharmaceutics-13-01659-s001.zip]

Archive with 1 entries (1 files):
- pharmaceutics-1387468-supplementary.pdf
